# Supplementary material for: Public Engagement in Digital Recommendations for Promoting Healthy Parental Behaviours from Preconception through the First 1000 Days
Source: Int J Environ Res Public Health. 2023 Jan 11;20(2):1329. doi: 10.3390/ijerph20021329 (PMC9859030; doi:10.3390/ijerph20021329)
Supplement: Supplementary file 1 [file ijerph-20-01329-s001.zip]

Archive with 1 entries (1 files):
- ijerph-2027489-supplementary.pdf
